# Supplementary material for: Wild Avian Gut Microbiome at a Small Spatial Scale: A Study from a Mediterranean Island Population of Alectoris rufa
Source: Animals (Basel). 2023 Oct 27;13(21):3341. doi: 10.3390/ani13213341 (PMC10648672; doi:10.3390/ani13213341)
Supplement: Supplementary file 1 [file animals-13-03341-s001.zip]

Archive with 1 entries (1 files):
- animals-2641062-supplementary.pdf
